# Supplementary material for: ABF1 Positively Regulates Rice Chilling Tolerance via Inducing Trehalose Biosynthesis
Source: Int J Mol Sci. 2023 Jul 4;24(13):11082. doi: 10.3390/ijms241311082 (PMC10342119; doi:10.3390/ijms241311082)
Supplement: Supplementary file 1 [file ijms-24-11082-s001.zip › Table S1.xlsx]

## Sheet: Table S1
Table S1. Sequences of primers used in this study.
Name	Gene ID	Primer sequence (5' to 3')	Usage
ABF1-qRT-R	LOC_Os01g64730	AGGAAGAGGCACCTGATGGAT	qRT-PCR
ABF1-qRT-F		TCCTCCTCGAGTTGCGTGA
SAPK10-qRT-R	LOC_Os03g41460	TGCAAGTATGCCATCGTGAC
SAPK10-qRT-F		GCGAATGAAGAACAGACGACTT
TPS1-qRT-F	LOC_Os05g44210	ACGGCTCCAAGCAAGAGATA
TPS1-qRT-R		CCGACAGACCGAACTTCAAC
TPS2-qRT-F	LOC_Os01g54560	GGACCACTTCAGGAGGACAT
TPS2-qRT-R		ACCGCTCATAAGCCATAACA
TPS3-qRT-F	LOC_Os01g53000	GCCAAGGAGAAAGAGTATGT
TPS3-qRT-R		CATTGCCTCTGCTGTTGTAT
TPS4-qRT-F	LOC_Os03g12360	GTGAGGGTGAACCCGTGGAA
TPS4-qRT-R		CGTAGCGGTAGTGCTTGTCG
TPS5-qRT-F	LOC_Os02g54820	CATGCCAGGCAAAGGAACTG
TPS5-qRT-R		GCTGATGCCCTGTGGATTTA
TPS6-qRT-F	LOC_Os05g44100	GCCAGTCAGGTTACAGTCCA
TPS6-qRT-R		TTCATCCCATCCCTCACAGC
TPS8-qRT-F	LOC_Os08g34580	AGGGCCTGTAATGAAGCACT
TPS8-qRT-R		CGGATCGGCTTCCTCATAGT
TPS9-qRT-F	LOC_Os09g25890	CCGCCTTCAAGAAGCTCCCG
TPS9-qRT-R		CTCCAGCGTGCCGTCGTAGT
TPS10-qRT-F	LOC_Os09g23350	TCGCTGAGTGCTGCCTGGTG
TPS10-qRT-R		GCCGATGGGCCAAGACCTAA
TPS11-qRT-F	LOC_Os09g20990	TGGCAAATGAACCTGTTGTG
TPS11-qRT-R		TTGTTGATTACCGTCCGAAT
TPP1-qRT-F	LOC_Os02g44230	CCAGTGCACAAGGGAAGAAG
TPP1-qRT-R		CGGGAGACATCACTGCTTTG
TPP2-qRT-F	LOC_Os02g51680	CCAGCCAGCAAGCGAGTTCC
TPP2-qRT-R		AGTGGACGGACAGGCAGAAC
TPP4-qRT-F	LOC_Os07g43610	TGCTGGACGGCAAGGTGAGG
TPP4-qRT-R		CAGGAACTGGAGTGCGGAGC
TPP5-qRT-F	LOC_Os08g31630	ACCCCAAACTGAAGCTCACG
TPP5-qRT-R		GTCGGCGAACCCTAGCGACT
TPP6-qRT-F	LOC_Os07g30160	AAAAGTCTACCCTCGCCTCC
TPP6-qRT-R		GTCCAGCAAGAACTCCACAG
TPP7-qRT-F	LOC_Os09g20390	CTCGAGTTCCTCCTCGACTC
TPP7-qRT-R		AAACCTTGAACGCGTCCTC
TRE-qRT-F	LOC_Os10g37660	CCCGTTGCAGCATCTGATAG
TRE-qRT-R		TTTGTTCTCACCCACCTCGT
ABF1-KpnI-F		GGggatccATGATGGCGTCGAGGGTGAT	Overexpression
ABF1-BclI-R		CCTtgatcaCTACCACTCCATCGAGTTTG
SAPK10-KpnI-F		GGggatccATGGACCGGGCGGCGCTGACG
SAPK10-BclI-R		CCTtgatcaTCACATAGCGTATACTATCTCCCCA
TPS2-KpnI-F		GGggatccATGATGTCGCGGTCGTACAC
TPS2-BclI-R		CCTtgatcaCTATCCTCCGATCAGTTTAT
SAPK10-U3-F		ggcaGGCAGATCGACGAGAACGTGCAG	Crispr-cas9 mutation
SAPK10-U3-R		aaacCTGCACGTTCTCGTCGATC
ABF1-U3-F		ggcaCACGGCATCGGATCTCGCG
ABF1-U3-R		aaacCGCGAGATCCGATGCCGTG
TPS2-U3-F		ggcaGGTGTACGACCGCGACATCA
TPS2-U3-R		aaacTGATGTCGCGGTCGTACACC
ABF1-EcoRI-F		TTAAgaattcATGATGGCGTCGAGGGTGA	Yeast two-hybrid
ABF1-PstI-R		TTAActgcagCTACCACTCCATCGAGTTTGTTCTT
SAPK10-EcoRI-R		atggccatggaggccgaattcATGGACCGGGCGGCGCTG
SAPK10-BamHI-R		ccgctgcaggtcgacggatccTCACATAGCGTATACTATC
ABF1-EcoRI-F		attatgcctctcccgaattcATGATGGCGTCGAGGGTGATGG	Yeast one-hybrid
ABF1-XhoI-R		gaagtccaaagcttctcgagCTACCACTCCATCGAGTTTGTT
TPS2-KpnI-R		cttgaattcgagctcggtaccCAGCTCAAAGACACACGGACAG
TPS2-XhoI-R		atacagagcacatgcctcgagGGCTGAAACGAGTACCCGA
ABF1-EcoRI-F		ccgcgtggatccccggaattcATGATGGCGTCGAGGGTGA	Pull down
ABF1-XhoI-R		gtcacgatgcggccgctcgagCTACCACTCCATCGAGTTTGTTCTT
SAPK10-EcoRI-F		atgggtcgcggatccgaattcATGGACCGGGCGGCGCTG
SAPK10-XhoI-R		gtggtggtggtggtgctcgagCATAGCGTATACTATCTCCCCACTGC
SAPK10-BamHI-F		acgggggactctagaggatccATGGACCGGGCGGCGCTG	Co-IP
SAPK10-BamHI-R		ttcctgcagcccgggggatccCATAGCGTATACTATCTCCCCACTGC
ABF1-KpnI-F		TTAAggtaccATGATGGCGTCGAGGGTGATG
ABF1-XbaI-R		TTAAtctagaCACTCCATCGAGTTTGTTC
TPS2-probe-F		CAGACCTGACGTCAGACGACGATTAGCCACGTGGCACACAGTGCACCCGACACGACGAA	EMSA
TPS2-probe-R		TTCGTCGTGTCGGGTGCACTGTGTGCCACGTGGCTAATCGTCGTCTGACGTCAGGTCTG
TPS5-probe-F		GCGGCAGACAGCTTGAGGACGGCCCACGTGGCCTCGATGAGTCAACCATGCAATTAATG
TPS5-probe-R		CATTAATTGCATGGTTGACTCATCGAGGCCACGTGGGCCGTCCTCAAGCTGTCTGCCGC
TPS9-probe-F		CGTGGCTGTGCATGTCGCCTGTCATGTACCCACGTCGCCCCAGAGAAAAAGTTGGGCAA
TPS9-probe-R		TTGCCCAACTTTTTCTCTGGGGCGACGTGGGTACATGACAGGCGACATGCACAGCCACG
TPP5-probe-F		CGATCGAGGTCGTCGCGGCGGTGTACTACGTGGTAATAAATCAGTGTCAAAGCATGGGG
TPP5-probe-R		CCCCATGCTTTGACACTGATTTATTACCACGTAGTACACCGCCGCGACGACCTCGATCG
TPP6-probe-F		GAGGGTGTCTAACGTAACTTCCCACCTGACGTGGTTACTAACATGTGAGCCTGAGGGTG
TPP6-probe-R		CACCCTCAGGCTCACATGTTAGTAACCACGTCAGGTGGGAAGTTACGTTAGACACCCTC
TPS2-probe-F-1		GCCCTTGGGTGGTAATGGAA	ChIP-qPCR
TPS2-probe-R-1		TTATGTAGCAGCCAGTGCCC
TPS2-probe-F-2		GGGCACTGGCTGCTACATAA
TPS2-probe-R-2		CTGTACAGTGCAGACGCTTG
TPS2-probe-F-3		CACCACCATGTACTGACGGG
TPS2-probe-R-3		TCCGGGGGTTCATTTGGATG
TPS2-probe-F-4		GAAGAACCCTCATCCGAGCC
TPS2-probe-R-4		CTGCCCACTGACAGAGATGG
TPS2-HindIII-F		acgacggccagtgccaagcttACACGACGACGGTAGCTTG	Luciferase transcriptional activity assay
TPS2-HindIII-R		gggtcttgcagatctaagcttCGAGTCTCGAATCGAAATGGG
ABF1-BamHI-F		tctctagaactagtggatccATGATGGCGTCGAGGGTGA
ABF1-EcoRI-R		ataagcttgatatcgaattcCTACCACTCCATCGAGTTTG
SAPK10-BamHI-F		cgctctagaactagtggatccATGGACCGGGCGGCGCTGA
SAPK10-EcoRI-R		ataagcttgatatcgaattcTCACATAGCGTATACTATCTC
ABF1-BspEI-F		gtagtcacgtgacgtccggaATGATGGCGTCGAGGGTGA	BiFC assay
ABF1-BspeI-R		gctccaccagaacctccggaCCACTCCATCGAGTTTGTTCTT
SAPK10-BamHI-F		agtggaggtgggtcaggatccATGGACCGGGCGGCGCTG
SAPK10-BamHI-R		tagggcgcgccccatggatccTCACATAGCGTATACTATCTCCCCA
This is the end of this table.
